# Supplementary material for: Live-Birth Incidence of Isolated D-Transposition of Great Arteries—The Shift in Trends Due to Early Diagnosis
Source: Diagnostics (Basel). 2024 Jun 5;14(11):1185. doi: 10.3390/diagnostics14111185 (PMC11171914; doi:10.3390/diagnostics14111185)
Supplement: Supplementary file 1 [file diagnostics-14-01185-s001.zip]

Archive with 3 entries (3 files):
- .DS_Store
- Video S1 ST_TGA.mov
- Video S2 FT_TGA.mov
